# Supplementary material for: Refining the Global Phylogeny of Mitochondrial N1a, X, and HV2 Haplogroups Based on Rare Mitogenomes from Croatian Isolates
Source: Genes (Basel). 2023 Aug 12;14(8):1614. doi: 10.3390/genes14081614 (PMC10454736; doi:10.3390/genes14081614)
Supplement: Supplementary file 1 [file genes-14-01614-s001.zip › Supplementary Table S1.xlsx]

## Sheet: TOTAL
SUPPLEMENTARY TABLE 1. A list of all published N1aA and N1aG HVS regions with frequencies.
	REF	POP	TOTAL	N1aA	ethnicity		REF	POP	TOTAL	N1aG	ethnicity
	Abu-Amero 2008	Saudi Arab	553	10	Central Region		Abu-Amero 2008	Saudi Arab	553	3	Central Region
	Abu-Amero, 2007	Saudi Arab	120	4	Central Region		Abu-Amero, 2007	Saudi Arab	120	1	Central Region
	Askapuli, 2022	Kazakhstan	200	1	Kazakh		Ahmić, 2014	Bosnia	261	2	Bosnian
	Babalini, 2005	Italy	199	1	Italian (Molese)		Baig, 2004	India	74	1	Irani Caste in India
	Babalini, 2005	Italy	96	2	Croatian Italians (Molese)		Behar, 2008	Ethiopia	29	1	Ethiopian
	Bermisheva, 2002	Volga-Ural	228	1	Tatar		Behar, 2008	Near East	58	1	Beduin
	Bermisheva, 2002	Volga-Ural	55	1	Chuvash		Cerny, 2008	Yemen	185	1	Yemeni
	Bermisheva, 2002	Volga-Ural	62	11	Komi		Cerny, 2009	Island of Soqotra	65	4	Yemeni (Soqotra)
	Bermisheva, 2002	Volga-Ural	221	8	Bashkir		Čižkova et al. 2017	Sudan	875	2	Sudanese
	Boatinni, 2013	Italy	884	2	Italian		Davidovic, 2015	Serbia	139	1	Serbian
	Brandstatter, 2007	Austria	273	2	Austrian		Davidovic, 2020	Serbia	226	2	Serbian
	Brehm, 2003	Portugal islands	334	1	Portugese (Azores)		Derenko, 2003	South Siberia	480	1	Altaian
	Calafell, 1996	Turkey and Bulgaria	29	1	Turk		Derenko, 2007	northern Asia	1432	1	Russian (Volgograd)
	Cardinali, 2022	Mongolia	147	2	Mongolian		Diallo, 2022	Somalia	470	6	Somalian
	Cocos, 2017	Romania	714	3	Romanian		Diallo, 2022	Sudan	470	1	Sudanese
	Coia, 2012	Italy	393	1	Italian Alps		Fadhlaoui-Zid, 2011	Libya	269	1	Libyan
	Čižkova et al. 2017	Sudan	875	2	Sudanese		Fregel, 2015	Saudi Arabia	1725	1	Saudi Arab
	Davidovic, 2020	Serbia	226	1	Serbian		Grzbowsky, 2007	Russia	157	1	Volot region
	Derenko, 2003	South Siberia	480	2	Altaian		Irwin, 2007	Northern Greece	319	1	Greek
	Derenko, 2007	northern Asia	295	1	Buryat		Karachanak, 2012	Bulgaria	855	3	Bulgarian
	Derenko, 2007	northern Asia	47	1	Mongolian		Kivisild, 2004	Yemen	115	4	Yemeni
	Derenko, 2007	northern Asia	71	1	Telenghit		Kivisild, 2004	Ethiopia	271	6	Ethiopian
	Diallo, 2022	Sudan	470	1	Sudanese		Knight, 2003	Tanzania	100	2	Tanzanian
	Fregel, 2015	Saudi Arabia	1725	12	Saudi Arab		Metspalu, 2004	India	2572	4	Karnataka
	Gokcumen, 2008	southern Altai	237	13	Altaian Kazahks		Mikkelsen, 2012	Somalia	190	10	Somalian
	Gonzalez, 2003	Portugal	299	1	Portugese		Nasidze, 2006	Iran	100	1	Iranian
	Grzbowsky, 2007	Poland	413	2	Poland		present study	Croatia	274	1	Croatian mainland
	Helgason, 2000	UK	246	1	Western Isles		present study	Croatia	38	1	Pag islander
	Irwin, 2010	Uzbekistan	1575	2	Uzbek		present study	Croatia	119	11	Cres islander
	Karachanak, 2012	Bulgaria	855	3	Bulgarian		present study	Ethiopia	Estonian Biocenter database	1	Ethiopian
	Kivisild, 2004	Yemen	115	4	Yemeni		present study	Egypt	Estonian Biocenter database	1	Egyptian
	Koledova, 2005	Slovakia	382	2	Slovak		present study	Assyria	Estonian Biocenter database	1	Assyrian
	Kovačević, 2014	Croatia	70	1	Croatian		present study	Turkey	Estonian Biocenter database	2	Turk
	Krings, 1999	Egypt	68	2	Egyptian		present study	Yemen	Estonian Biocenter database	2	Yemeni
	Kushniarevich, 2013	Belarus	162	1	Belarusian		Priehodova, 2016	north Africa	558	2	Sudanese/Chad
	Lahermo, 2000	Hungary	78	2	Hungarian		Richards, 2000	Kabardia	208	1	Kabardian
	Lappalainen, 2008	Lithuania	164	1	Lithuanian		Richards, 2000	east Mediterranean	167	1	Greek (Thessaloniki)
	Lappalainen, 2008	Estonia	118	1	Estonian		Saunier, 2009	Egypt	277	2	Egyptian
	Lappalainen, 2008	Finnland	536	3	Finnish		Scheible, 2011	Kuwait	381	2	Kuwaiti
	Lehocky, 2008	Slovakia	374	2	Slovakian		Tambets, 2000	Turkey	388	2	Turkish
	Malyarchuk, 2010	Tatars	197	1	Buinsk Tatar		Tishkoff, 2007	East Africa	326	1	Hadza population
	Malyarchuk, 2018	Hungary	80	1	Hungarian		Watson, 1997	Somalia	407	1	Somalian
	Marchi, 2017	central and northern Asia	1428	5	central and northern Asian		Zimmerman, 2019	Lebanon	195	2	Lebanese
	Metspalu, 2004	India	2572	1	Andhra Pradesh
	Naumova, 2009	Western Siberia	47	1	Khanty			TOTAL	14822	96
	Pakendorf, 2003	Siberia	76	2	Buryat
	Palanichamy, 2010	Russia	14	3	Russian
	Palanichamy, 2010	India	14	3	Indian
	Palanichamy, 2010	Kazakhstan	14	1	Kazakh
	Palanichamy, 2010	Hungary	14	1	Hungarian
	Palanichamy, 2010	France	14	1	French
	Palanichamy, 2010	Italy	14	1	Italian
	Passarino, 2002	Norway	74	1	Norwegian (central)
	present study	Croatia	95	2	Brač islander
	Quintana-Murci, 2004	southwestern and Central Asia	910	1	Turkmen
	Rahman, 2021	Pakistan	76	1	Pakistani
	Rakha, 2016	Pakistan	317	4	Pakistani
	Richard, 2007	France	868	3	French
	Richards, 2000	near East	1234	1	Iranian
	Richards, 2000	central Europe	641	1	Danish
	Richards, 2000	north east Europe	407	1	Estonian
	Richards, 2000	Armenia	208	1	Armenian
	Schlebusch, 2013	South Africa	538	1	South African
	Silva, 2017	South Asia	13	1	Indian
	Stoljarova, 2015	Estonia	114	3	Estonian
	Tambets, 2000	Turkey	388	3	Turkish
	van der Walt, 2012	South Africa	71	2	South African
	Vyas, 2016	Yemen	113	2	Yemeni
	Zimmerman, 2019	Jordan	195	2	Jordani
	Zupan, 2016	Slovenia	402	1	Slovenian
		TOTAL	25537	165
	References
	Abu-Amero KK et al. (2007) Eurasian and African mitochondrial DNA influences in the Saudi Arabian population. BMC Evol Biol. 1;7:32.
	Abu-Amero KK et al. (2008) Mitochondrial DNA structure in the Arabian Peninsula. BMC Evol Biol. 12;8:45.
	Ahmić A et al. (2014) Frequency of main western-Euroasian mtDNA haplogroups and paleolithic and neolithic lineages in the genetic structure of population of northeastern Bosnia. Coll Antropol. 38(3):819-27.
	Askapuli A et al. Kazak mitochondrial genomes provide insights into the human population history of Central Eurasia. PLoS One. 2022 Nov 29;17(11):e0277771.
	Babalini C et al. (2005) The population history of the Croatian linguistic minority of Molise (southern Italy): a maternal view. Eur J Hum Genet. 13(8):902-12.
	Baig et al. (2004) Mitochondrial DNA diversity in tribal and caste groups of Maharashtra (India) and its implication on their genetic origins. Ann Hum Genet. 68:453-60.
	Behar DM et al. (2008) Counting the founders: the matrilineal genetic ancestry of the Jewish Diaspora. PLoS One 30;3(4):e2062.
	Bermisheva M et al. (2002) Diversity of mitochondrial DNA haplotypes in ethnic populations of the Volga-Ural region of Russia. Mol Biol (Mosk) 36(6):990-1001.
	Boatinni et al. (2013) Uniparental Markers in Italy Reveal a Sex-Biased Genetic Structure and Different Historical Strata. Plos ONE. 2013; 8(5): e65441.
	Brandstätter A et al. (2007) Generating population data for the EMPOP database - an overview of the mtDNA sequencing and data evaluation processes considering 273 Austrian control region sequences as example. Forensic Sci Int. 2;166(2-3):164-75.
	Brehm A et al. (2003) Mitochondrial portraits of the Madeira and Açores archipelagos witness different genetic pools of its settlers. Hum Genet. 114(1):77-86.
	Calafell F et al. (1996) From Asia to Europe: mitochondrial DNA sequence variability in Bulgarians and Turks. Ann Hum Genet. 60:35-49.
	Cardinali I et al. Mitochondrial DNA Footprints from Western Eurasia in Modern Mongolia. Front Genet. 2022 Jan 6;12:819337.
	Cerný et al. (2008) Regional differences in the distribution of the sub-Saharan, West Eurasian, and South Asian mtDNA lineages in Yemen. Am J Phys Anthropol. 136(2):128-37.
	Cerný V et al. (2009) Out of Arabia-the settlement of island Soqotra as revealed by mitochondrial and Y chromosome genetic diversity. Am J Phys Anthropol. 138(4):439-47.
	Cocos et al. (2017) Genetic affinities among the historical provinces of Romania and Central Europe as revealed by an mtDNA analysis. BMC Genetics 18:20.
	Coia et al. (2012) Evidence of high genetic variation among linguistically diverse populations on a micro-geographic scale: a case study of the Italian Alps. J Hum Genet. 2012 Apr;57(4):254-60.
	Čižkova et al. (2017) Genetic Structure of the Western and Eastern African Sahel/Savannah Belt and the Role of Nomadic Pastoralists as Inferred from the Variation of D-Loop Mitochondrial DNA Sequences. Human Biology, 89(4):281-302 (2017).
	Davidovic S et al. (2015) Mitochondrial DNA perspective of Serbian genetic diversity. Am J Phys Anthropol. 156(3):449-65.
	Derenko M, et al. (2007) Phylogeographic analysis of mitochondrial DNA in northern Asian populations. Am J Hum Genet. 81(5):1025-41.
	Derenko MV et al. (2003) Structure and diversity of the mitochondrial gene pools of south Siberians. Dokl Biol Sci. 393:557-61.
	Diallo et al. Circum-Saharan Prehistory through the Lens of mtDNA Diversity. Genes (Basel). 2022 Mar 17;13(3):533.
	Fadhlaoui-Zid K, et al. (2011) Mitochondrial DNA structure in North Africa reveals a genetic discontinuity in the Nile Valley. Am J Phys Anthropol. 145(1):107-17.
	Fregel R et al. 2015. Carriers of Mitochondrial DNA Macrohaplogroup N Lineages Reached Australia around 50,000 Years Ago following a Northern Asian Route. PLoS One.10(6):e0129839.
	Gokcumen O et al. (2008) Genetic variation in the enigmatic Altaian Kazakhs of South-Central Russia: insights into Turkic population history. Am J Phys Anthropol. 136(3):278-93.
	González AM et al. (2003) Mitochondrial DNA affinities at the Atlantic fringe of Europe. Am J Phys Anthropol. 120(4):391-404.
	Grzybowski T et al. (2007) Complex interactions of the Eastern and Western Slavic populations with other European groups as revealed by mitochondrial DNA analysis. Forensic Sci Int Genet. 1(2):141-7.
	Helgason A et al. (2000) mtDNA and the origin of the Icelanders: deciphering signals of recent population history. Am J Hum Genet. 66(3):999-1016.
	Irwin J et al. (2007) Hungarian mtDNA population databases from Budapest and the Baranya county Roma. Int J Legal Med. 121(5):377-83.
	Irwin J et al. (2010) The mtDNA composition of Uzbekistan: a microcosm of Central Asian patterns. Int J Legal Med. 2010 May;124(3):195-204.
	Karachanak et al. 2012. Bulgarians vs the other European populations: a mitochondrial DNA perspective. Int J Legal Med. 126(4):497-503.
	Kivisild T et al. (2004) Ethiopian mitochondrial DNA heritage: tracking gene flow across and around the gate of tears. Am J Hum Genet. 75(5):752-70.
	Knight A et al. (2003) African Y chromosome and mtDNA divergence provides insight into the history of click languages. Curr Biol. 13(6):464-73.
	Koledova Z et al. Tracing the maternal genetic roots of Slovaks - phylogenetic and phylogeographic analysis of mitochondrial DNA variability in Slovak population. M.Sc thesis, Faculty of natural sciences, Bratislava, Slovakia, 2005.
	Kovačević et al. (2014) Standing at the Gateway to Europe - The Genetic Structure of Western Balkan Populations Based on Autosomal and Haploid Markers. Plos ONE 9(8): e105090.
	Krings M et al. (1999) mtDNA analysis of Nile River Valley populations: A genetic corridor or a barrier to migration? Am J Hum Genet. 64(4):1166-76.
	Kushniarevich et al. (2013) Uniparental genetic heritage of Belarusians: Encounter of Rare Midlle Eastern Matrilineages with a Central European Mitochondrial DNA Pool. Plos ONE 8(6):e66499.
	Lahermo P et al. (2000) MtDNA polymorphism in the Hungarians: comparison to three other Finno-Ugric-speaking populations. Hereditas.132(1):35-42.
	Lappalainen T et al. (2008) Migration waves to the Baltic Sea region. Ann Hum Genet.72:337-48.
	Lehocký I et al. (2008) A database of mitochondrial DNA hypervariable regions I and II sequences of individuals from Slovakia. Forensic Sci Int Genet. 2(4):e53-9.
	Malyarchuk B et al. (2010) Mitogenomic diversity in Tatars from the Volga-Ural region of Russia. Mol Biol Evol. 27(10):2220-6.
	Malyarchuk B et al. (2018) Whole mitochondrial genome diversity in two Hungarian populations. Mol Genet Genomics. 2018 Oct;293(5):1255-1263.
	Marchi et al. (2017) Sex-specific genetic diversity is shaped by cultural factors in Inner Asian human populations. American Journal of Physical Anthropology. 162(4):627-640.
	Metspalu M et al. (2004) Most of the extant mtDNA boundaries in south and southwest Asia were likely shaped during the initial settlement of Eurasia by anatomically modern humans. BMC Genet. 31;5:26.
	Mikkelsen et al. (2012) Forensic and phylogeographic characterisation of mtDNA lineages from Somalia. Int J Legal Med. 126(4):573-9.
	Nasidze I et al. (2006) Concomitant replacement of language and mtDNA in South Caspian populations of Iran. Curr Biol. 4;16(7):668-73.
	Naumova O et al. (2008) Mitochondrial DNA diversity in Siberian Tatars of the Tobol-Irtysh basin. Genetika. 44(2):257-68.
	Naumova O et al. (2009) Mitochondrial DNA variability in populations and ethnic groups of Tatars of the Tobol-Irtysh basin. Genetika. 45(9):1260-9.
	Opdal S et al. (1998) Increased number of substitutions in the D-loop of mitochondrial DNA in the sudden infant death syndrome. Acta Paediatr. 87(10):1039-44.
	Pakendorf B et al. (2003) Mitochondrial DNA evidence for admixed origins of central Siberian populations. Am J Phys Anthropol. 120(3):211-24.
	Palanichamy MG et al. (2010) Mitochondrial haplogroup N1a phylogeography,with implication to the origin of European farmers, Evolutionary Biology 10: 304.
	Passarino G et al. (2002) Different genetic components in the Norwegian population revealed by the analysis of mtDNA and Y chromosome polymorphisms. Eur J Hum Genet. 10(9):521-9.
	Pereira F et al. (2009) Tracing the history of goat pastoralism: new clues from mitochondrial and Y chromosome DNA in North Africa. Mol Biol Evol. 26(12):2765-73.
	Pfeiffer H et al. (1999) Expanding the forensic German mitochondrial DNA control region database: genetic diversity as a function of sample size and microgeography. Int J Legal Med. 112(5):291-8.
	Pimenoff VN et al. (2008) Northwest Siberian Khanty and Mansi in the junction of West and East Eurasian gene pools as revealed by uniparental markers. Eur J Hum Genet. 16(10):1254-64.
	Priehodova et al. (2016) The historical spread of Arabian Pastoralists to the eastern African Sahel evidenced by the lactase persistence -13,915*G allele and mitochondrial DNA. Am J Hum Biol. 2017 May 6;29(3).
	Quintana-Murci L et al. (2004) Where west meets east: the complex mtDNA landscape of the southwest and Central Asian corridor. Am J Hum Genet. 74(5):827-45.
	Rahman et al. Frequency distribution of mitochondrial DNA haplogroups within the Kalash population of Pakistan, Meta Gene 28, 2021, 100893.
	Rakha et al. (2016) EMPOP-quality mtDNA control region sequences from Kashmiri of Azad Jammu & Kashmir, Pakistan. Forensic Sci Int Genet. 2016 Nov;25:125-131.
	Richard C et al. (2007) An mtDNA perspective of French genetic variation. Ann Hum Biol. 34(1):68-79.
	Richards M et al. (2000) Tracing European founder lineages in the Near Eastern mtDNA pool. Am J Hum Genet. 67(5):1251-76.
	Saunier JL et al. (2009) Mitochondrial control region sequences from an Egyptian population sample. Forensic Sci Int Genet. 3(3):e97-103.
	Scheible M et al. (2011) Mitochondrial DNA control region variation in a Kuwaiti population sample. Forensic Sci Int Genet. 5(4):e112-3.
	Schlebusch et al. (2013) MtDNA control region variation affirms diversity and deep sub-structure in populations from southern Africa. BMC Evol Biol. 2013 Feb 27;13:56
	Silva M et al. A genetic chronology for the Indian Subcontinent points to heavily sex-biased dispersals. BMC Evol Biol. 2017 Mar 23;17(1):88.
	Stoljarova M et al. (2016) Whole mitochondrial genome genetic diversity in an Estonian population sample. Int J Legal Med. 130(1):67-71.
	Tambets et al. (2000) The Topology of the Maternal Lineages of the Anatolian and Trans-Caucasus Populations and the Peopling of Europe: Some Preliminary Considerations. In: Renfrew C, Boyle K (eds) Archaeogenetics: DNA and the population prehistory of Europe. McDonald Institute for Archaeological Research Monograph Series, Cambridge University Press, Cambridge, pp 219–235
	Tishkoff et al. (2007) History of click-speaking populations of Africa inferred from mtDNA and Y chromosome genetic variation. Mol Biol Evol. 2007 Oct;24(10):2180-95.
	van der Walt et al. (2012) Characterization of mtDNA variation in a cohort of South African paediatric patients with mitochondrial disease. Eur J Hum Genet. 2012 Jun;20(6):650-6.
	Vyas et al. (2016) Bayesian analyses of Yemeni mitochondrial genomes suggest multiple migration events with Africa and Western Eurasia. Am J Phys Anthropol. 2016 Mar;159(3):382-93.
	Watson E et al. (1997) Mitochondrial footprints of human expansions in Africa. Am J Hum Genet. 61(3):691-704.
	Zimmerman et al. (2019) Mitochondrial DNA control region variation in Lebanon, Jordan, and Bahrain. Forensic Sci Int Genet. 2019 Sep;42:99-102.
	Zupan A et al. (2016) The maternal perspective for five Slovenian regions: The importance of regional sampling. Ann Hum Biol. 2016;43(1):57-66.
