# Supplementary material for: Refining the Global Phylogeny of Mitochondrial N1a, X, and HV2 Haplogroups Based on Rare Mitogenomes from Croatian Isolates
Source: Genes (Basel). 2023 Aug 12;14(8):1614. doi: 10.3390/genes14081614 (PMC10454736; doi:10.3390/genes14081614)
Supplement: Supplementary file 1 [file genes-14-01614-s001.zip › Supplementary Table S2.xlsx]

## Sheet: Sheet1
Supplementary table 2. Coalescence time estimates for subhaplogroups of N1a, X and HV2 .
Haplogroup	Age	95% HPD
N1a1a2	10016.6	6006.51	14778.9
N1a1a3	14903.9	11415.7	18975.1
N1a1a3+10586	10339.6	6549.59	14745.6
N1a1a+8452, 16344	8513.68	4451.88	13010.8
N1a1a+207, 3535, 4924, 9729, 12630, 16213	8569.29	5013.92	12623.4
X1'3+3531	27986.5	16929.8	41838.9
X3a	9000.82	4481.83	15071.4
X3a+5420, 11020, 16126	3098.84	969.6	6155.28
HV2b	10378.5	6851.85	14439.5
HV2b+10775, 11087, 16298	6735.18	3717.4	10282.8
HV2b+13768	7256.66	4307.16	10761.5
Age - age estimate in years; HPD - highest posterior density.
